# Supplementary material for: Supplementation of a Homeopathic Complex in the Diet of Castrated Male and Female Nursery Piglets and Its Effects on Behavior
Source: Animals (Basel). 2025 Jun 25;15(13):1877. doi: 10.3390/ani15131877 (PMC12249404; doi:10.3390/ani15131877)
Supplement: Supplementary file 1 [file animals-15-01877-s001.zip]

Archive with 1 entries (1 files):
- animals-3700784-supplementary.pdf
